# Supplementary material for: Changes of Plasma Amino Acid Profiles in Infants With a Nutrient-Fortified Complementary Food Supplement: Evidence From a 12-Month Single-Blind Cluster-Randomized Controlled Trial
Source: Front Nutr. 2021 Sep 30;8:606002. doi: 10.3389/fnut.2021.606002 (PMC8514778; doi:10.3389/fnut.2021.606002)
Supplement: Supplementary file 1 [file Table_1.xlsx]

## Sheet: Supplementary Table 1 
	Supplementary Table 1 | The coefficients of variation (CV) in intra-assay and inter-assay
		Lys	Val	Leu	Ile	Phe	Trp	Thr	His	Met
	CV in intra-assay	0.0156478	0.0227867	0.024413	0.0245608	0.0227109	0.0171275	0.0210471	0.0193198	0.0213476
	CV in inter-assay	0.0600794	0.0544934	0.0570737	0.0573181	0.0561121	0.0580585	0.0529415	0.0599282	0.056389
